# Supplementary material for: Network Pharmacology and Molecular Docking-Based Mechanism Study to Reveal Antihypertensive Effect of Gedan Jiangya Decoction
Source: Biomed Res Int. 2022 Aug 22;2022:3353464. doi: 10.1155/2022/3353464 (PMC9423997; doi:10.1155/2022/3353464)
Supplement: Supplementary Materials — Supplementary Material (1): all the experiment data. Supplementary Material (2): network pharmacology analysis. [file 3353464.f1.zip]

Archive with 2 entries (2 files):
- Supplementary Material (1) (1).pdf
- Supplementary Material (2).pdf
